# Supplementary material for: Geochemical signatures and nanomechanical properties of echinoid tests from nearshore habitats of Florida: environmental and physiological controls on echinoid biomineralization
Source: PeerJ. 2025 Jan 24;13:e18688. doi: 10.7717/peerj.18688 (PMC11771306; doi:10.7717/peerj.18688)
Supplement: Supplemental Information 1 [file peerj-13-18688-s001.r]

#-------------------------------------------------------------------------------
# Supplemental_data_s1.R
# R Script 
# Gorzelak et al., 2024, Geochemical signatures and nanomechanical properties
#     of echinoid tests from nearshore habitats of Florida: Environmental and
#     physiological controls on echinoid biomineralization. PeerJ.
# written by M. Kowalewski (kowalewski@ufl.edu)
# Last updated: November 11, 2024
# salinity data in Supplemental_data_s2.csv from: 
# https://hub.arcgis.com/maps/0a053328e78e40d18f95eb1922df4f3a/about
# temperature data in Supplemental_data_s2.csv from:
# https://www.ncei.noaa.gov/access/gulf-of-mexico-climate/gulf-data.html
# coastal coordinates for map figures (Supplemental_data_s7.csv) downloaded from:
# https://gnome.orr.noaa.gov/goods/tools/GSHHS/coast_subset
#-------------------------------------------------------------------------------


#-------------------------------------------------------------------------------
# libraries and functions====
options(scipen = 100)
library(ppcor)
library(asbio)
library(DescTools)
library('vegan')
source(file='Supplemental_data_s6.R')
mycol <- c('skyblue1', 'blue3', 'red1','gray40') # colors for taxa (alphabetically by genus)
pchtax <- 21:24
pchreg <- c(21, 22, 24)
mystats <- function(x) c(median(x), mean(x), sd(x), length(x))
medboot <- function(x, times=99, prob=c(0.5, 0.025, 0.975, 0.25, 0.75)) {
  out1 <- vector(mode='numeric', length=times)
  for (i in 1:times) {
    y <- sample(x, replace=T)
    out1[i] <- median(y)
  }
  out1 <- c(out1, median(x))
  out1 <- out1 - (median(out1) - median(x))
  out2 <- as.vector(quantile(out1, prob=prob))
  names(out2) <- prob
  return(out2)
}

#-------------------------------------------------------------------------------
# Datasets ====
bulk <- read.csv('Supplemental_data_s2.csv', stringsAsFactors=T, skip=2) # bulk analyses
units <- read.csv('Supplemental_data_s2.csv', header=F, skip=1, nrows=2) # units for trace element ratios
colnames(units) <- colnames(bulk)
nn <- read.csv('Supplemental_data_s4.csv', stringsAsFactors=T, skip=2) # nano data
map2 <- read.csv('Supplemental_data_s7.csv', header=F, na.strings=c(NA, '.', ''), skip=1)

# group Encope aberrans and  Encope michelini as Encope spp.
bulk$species <- as.character(bulk$species)
bulk$species[bulk$species == 'Encope aberrans'] <- 'Encope spp.'
bulk$species[bulk$species == 'Encope michelini'] <- 'Encope spp.'
bulk$species <- as.factor(bulk$species)
bulk$Pb <- bulk$Pb/1000 # convert from micromolar to milimolar
bulk$Cd <- bulk$Cd/1000 # convert from micromolar to milimolar

# change assignment and salinity estimates for the outer Cedar Key Ck-2 
# and intermediate CK-5
# stations to 'Northern Gulf'. Not clear which variant is most appropriate
# no major conclusions changes depending on station assignment decision
# salinity station: 21FLSEAS_WQX-37SEAS105  31.5000000 31.5000 31.00000 32.00000 31.000 32.000 28.8703 -82.7790 1.6000000
repl.sal <- c(31.5000000, 31.5000, 31.00000, 32.00000, 31.000, 32.000)
bulk$Region[which(bulk$Station == 'CK-2')] <- 'Northern Gulf'
bulk[which(bulk$Station == 'CK-2'), c("sal_mean", "sal_med", "sal_q25", "sal_q75", "sal_min", "sal_max")] <- repl.sal
bulk2 <- bulk
bulk2$Region[which(bulk2$Station == 'CK-5')] <- 'Northern Gulf'
bulk2[which(bulk2$Station == 'CK-5'), c("sal_mean", "sal_med", "sal_q25", "sal_q75", "sal_min", "sal_max")] <- repl.sal

# Table 1 Summary of Sites ====
sites <- as.factor(paste(bulk$Region, paste0('Site-', bulk$Station)))
taxtable <- tapply(bulk$species, sites, table)
taxregion <- as.data.frame(tapply(as.factor(bulk$species), bulk$Region, table))
taxregion <- tapply(as.factor(bulk$species), bulk$Region, table)
taxregion2 <- NULL
for (i in 1:length(taxregion)) taxregion2 <- rbind(taxregion2, taxregion[[i]])
rownames(taxregion2) <- names(taxregion)
taxregion2

taxtable2 <- NULL
for (i in 1:length(taxtable)) taxtable2 <- rbind(taxtable2, taxtable[[i]])
table1 <- cbind(latitude=tapply(bulk$Latitude, sites, mean),
      longitude=tapply(bulk$Longitude, sites, mean),
      depth=tapply(bulk$Depth, sites, mean), taxtable2)
table1
write.csv(table1, 'Table 1 Site Summary.csv')

#-------------------------------------------------------------------------------
# Maps ====
#------------------------ COASTLINE MAP ------------------------
# coastal coordinates downloaded from:
# https://gnome.orr.noaa.gov/goods/tools/GSHHS/coast_subset


plgs2 <- which(is.na(map2[2,]))

#- FIGURE 1 - Map of all sites====
# color scheme
reg.col <- c('seagreen4', 'coral', 'black')
wt.col <- 'white' # water color
land.col <- 'tan' # color of land area
coast.col <- 'tan3' # color of coastline
old.stud <- 'gray20'

pdf("FIG 1 MAP_SITES.pdf", height=6.1, width=6.8)
plot.lim <- t(map2[,2:5]) # full map
plot(plot.lim, type='n', xlab='', ylab='', las=1, axes=F)
polygon(t(map2[,2:5]), col=wt.col, border=NA)
for (i in 2:length(plgs2)) {
  if (i < length(plgs2)) {
    a1 <- plgs2[i]+1
    a2 <- plgs2[i+1]-1
    polygon(t(map2[,a1:a2]), col=land.col, border=coast.col)
  }
}
points(bulk$Longitude, bulk$Latitude, pch=21, 
       bg=adjustcolor(reg.col[bulk$Region], .2),
       col=reg.col[bulk$Region], cex=0.8)
text(-82.92, 28.85, 'CK', cex=0.8, col=reg.col[1])
text(-80.85, 24.45, 'FK', cex=0.8, col=reg.col[2])
text(-83.7, 29.2, 'NG', cex=0.8, col=reg.col[3])
text(-82.5, 30, 'Florida', cex=0.8)
text(-84.8, 27, 'Gulf of Mexico', srt=0, cex=0.8)
points(c(-80, -80), c(30, 30.9), type='l', lwd=2.5)
points(-80, 30.8, pch=17, cex=1.5)
points(-80, 30.4, pch=15, cex=2.5, col=wt.col)
points(-80, 30.4, pch='N', cex=1)
points(c(-88, -87), c(24.5, 24.5), type='l', lwd=2.5)
text(-87.5, 24.3, '100 km', cex=0.8)
axis(1, at=seq(-88,-80,2), labels=c(expression(-88~degree),
     expression(-86~degree), expression(-84~degree),
     expression(-82~degree), expression(-80~degree)))
axis(2, las=1, at=24:31, labels=c(expression(24~degree), expression(25~degree),
                                  expression(26~degree), expression(27~degree),
                                  expression(28~degree), expression(29~degree),
                                  expression(30~degree), expression(31~degree)))
mtext(side=1, line=3, expression(Longitude~degree))
mtext(side=2, line=3, expression(Latitude~degree))
box()
dev.off()

# Figure 2 salinity and temperature plots====
pdf('FIG 2 temperature and salinity by region.pdf', width=5, height=5)
plot(bulk$meanT, bulk$sal_med, cex.axis=0.7, type='n', ylim=c(25,38), xlim=c(16,32),
     ylab='salinity (\u2030)', las=1, xlab=bquote('temperature '(degree~'C')))
points(bulk$meanT, bulk$sal_med, pch=21, col=reg.col[bulk$Region], bg=reg.col[bulk$Region])
for (i in 1:nrow(bulk)) points(c(bulk$winter[i], bulk$summer[i]), rep(bulk$sal_med[i], 2),
                               lwd=0.8, type='l', col=reg.col[bulk$Region][i])
for (i in 1:nrow(bulk)) points(rep(bulk$meanT[i], 2), c(bulk$sal_q25[i], bulk$sal_q75[i]),
       lwd=0.8, type='l', col=reg.col[bulk$Region][i])
for (i in 1:nrow(bulk)) {
  trng <- range(c(bulk$summer[i], bulk$fall[i], bulk$spring[i], bulk$winter[i]))
  points(c(trng[1], trng[2]), rep(bulk$sal_med[i], 2),
                               lwd=0.8, type='l', col=reg.col[bulk$Region][i])
}
points(bulk$winter, bulk$sal_med, pch=16, col=reg.col[bulk$Region], cex=0.5)
points(bulk$summer, bulk$sal_med, pch=16, col=reg.col[bulk$Region], cex=0.5)
points(bulk$spring, bulk$sal_med, pch=16, col=reg.col[bulk$Region], cex=0.5)
points(bulk$fall, bulk$sal_med, pch=16, col=reg.col[bulk$Region], cex=0.5)
points(bulk$meanT, bulk$sal_med, pch=21, col=reg.col[bulk$Region], bg=reg.col[bulk$Region])
legend('topleft', pt.bg=reg.col, cex=0.7, pt.cex=0.9, text.col=reg.col, pch=21, levels(bulk$Region))
dev.off()

# NOTE! - salinity and temperature are strongly correlated at the regional level (effective n=3)
cor.test(bulk$sal_med, bulk$meanT)
cor.test(bulk$sal_med, bulk$Depth)
cor.test(bulk$meanT, bulk$Depth)

#-------------------------------------------------------------------------------
# BULK ANALYSES ====
# correlation and partial correlations bulk====
# analyses restricted to most relevant elements, elements with values beyond detection limits removed
elratios <- list(Mg=bulk$Mg, Sr=bulk$Sr, Ba=bulk$Ba, S=bulk$S, Li=bulk$Li,
                 Pb=bulk$Pb, Zn=bulk$Zn, Mn=bulk$Mn, Na=bulk$Na, B=bulk$B,
                 P=bulk$P, Cd=bulk$Cd, Cu=bulk$Cu)
outcorrep <- NULL
for (i in 1:length(elratios)) {
tempcor <- cor.test(bulk$meanT, elratios[[i]])
salcor <- cor.test(bulk$sal_med, elratios[[i]])
depthcor <- cor.test(bulk$Depth, elratios[[i]])
spcors <- spcor(cbind(elratios[[i]], temp=bulk$meanT, sal=bulk$sal_mean, 
                      depth=bulk$Depth))

pres <- cbind(rt=tempcor$estimate, pt=tempcor$p.value,
              rs=salcor$estimate, ps=salcor$p.value,
              rd=depthcor$estimate, pd=depthcor$p.value,
          srt=spcors[[1]][2,1], spt=spcors[[2]][2,1], 
          srs=spcors[[1]][3,1], sps=spcors[[2]][3,1],
          srd=spcors[[1]][4,1], spd=spcors[[2]][4,1])
rownames(pres) <- names(elratios)[i]
outcorrep <- rbind(outcorrep, pres)
}
round(outcorrep, 5)
write.csv(round(outcorrep, 5), 'Table 2 correlations version 1.csv')

elratios2 <- list(Mg=bulk2$Mg, Sr=bulk2$Sr, Ba=bulk2$Ba, S=bulk2$S, Li=bulk2$Li,
                 Pb=bulk2$Pb, Zn=bulk2$Zn, Mn=bulk2$Mn, Na=bulk2$Na, B=bulk2$B,
                 P=bulk2$P, Cd=bulk2$Cd, Cu=bulk2$Cu)
outcorrep2 <- NULL
for (i in 1:length(elratios2)) {
  tempcor <- cor.test(bulk2$meanT, elratios2[[i]])
  salcor <- cor.test(bulk2$sal_med, elratios2[[i]])
  depthcor <- cor.test(bulk2$Depth, elratios2[[i]])
  spcors <- spcor(cbind(elratios2[[i]], temp=bulk2$meanT, sal=bulk2$sal_mean, 
                        depth=bulk2$Depth))
  
  pres <- cbind(rt=tempcor$estimate, pt=tempcor$p.value,
                rs=salcor$estimate, ps=salcor$p.value,
                rd=depthcor$estimate, pd=depthcor$p.value,
                srt=spcors[[1]][2,1], spt=spcors[[2]][2,1], 
                srs=spcors[[1]][3,1], sps=spcors[[2]][3,1],
                srd=spcors[[1]][4,1], spd=spcors[[2]][4,1])
  rownames(pres) <- names(elratios2)[i]
  outcorrep2 <- rbind(outcorrep2, pres)
}
round(outcorrep2, 5)
write.csv(round(outcorrep2, 5), 'Table 3 correlations version 2.csv')

# within-species across region comparisons: trace element ratios Leodia====
groupLS <- which(bulk$species == 'Leodia sexiesperforata')
ratiostatsLS <- NULL
for (i in 1:length(elratios)) {
wtout <- wilcox.test(elratios[[i]][groupLS] ~ droplevels(bulk$Region[groupLS]))
obsmedians <- tapply(elratios[[i]][groupLS], droplevels(bulk$Region[groupLS]), median)
combinres <- data.frame(t(obsmedians), p=round(wtout$p.value, 3), offset=-diff(obsmedians),
           propoffset=round(-diff(obsmedians)/mean(obsmedians),2))
ratiostatsLS <- rbind(ratiostatsLS, combinres)
}
rownames(ratiostatsLS) <- names(elratios)
write.csv(ratiostatsLS, 'Table 4 revised.csv')

# region comparisons Florida Keys vs. CK and NG====
gulfspec <- which(bulk$Region != "Florida Keys")
keysspec <- which(bulk$Region == "Florida Keys")
regioncomparison <- NULL
for (i in 1:length(elratios)) {
 wtestp <- wilcox.test(elratios[[i]][gulfspec],
                      elratios[[i]][keysspec])$p.value
 medianFK <- median(elratios[[i]][keysspec])
 medianGF <- median(elratios[[i]][gulfspec])
 offset <- medianFK - medianGF
 propoffset <- offset/((medianFK + medianGF)/2)
 finalregcomp <- data.frame(medianFK, medianGF, p=wtestp, offset, propoffset)
 regioncomparison <- rbind(regioncomparison, finalregcomp)
}
rownames(regioncomparison) <- names(elratios)
write.csv(regioncomparison, 'Table 5 revised.csv')

# body size====
size.cor <- NULL
for(i in 1:length(elratios)) {
spcorbs <- spcor(na.omit(cbind(elratios[[i]], size=bulk$size, temp=bulk$meanT, sal=bulk$sal_mean,
      depth=bulk$Depth)))
size.cor <-  rbind(size.cor, c(rsp=spcorbs[[1]][1,2], p=spcorbs[[2]][1,2]))
}
rownames(size.cor) <- names(elratios)
write.csv(size.cor, 'table body size correlation.csv')

# body size version 2====
size.cor2 <- NULL
for(i in 1:length(elratios2)) {
  spcorbs <- spcor(na.omit(cbind(elratios2[[i]], size=bulk2$size, temp=bulk2$meanT, sal=bulk2$sal_mean,
                                 depth=bulk2$Depth)))
  size.cor2 <-  rbind(size.cor2, c(rsp=spcorbs[[1]][1,2], p=spcorbs[[2]][1,2]))
}
rownames(size.cor2) <- names(elratios2)
write.csv(size.cor2, 'table body size correlation version2.csv')

# Figure 4 salinity versus element ratios plots====
pdf('Figure 4 revised.pdf', height=9, width=6)
tempar <- par(mfrow=c(ceiling(length(elratios)/2),2), oma=c(5,1,4,0), mar=c(0,5,1,2))
for (i in 1:length(elratios)) {
pcors <- pcor(cbind(temp=bulk$meanT, sal=bulk$sal_mean, elratios[[i]]))
plot(bulk$sal_med, elratios[[i]], pch=pchtax[bulk$species], cex=0.9,
     las=1, xlab='', col=reg.col[bulk$Region],
     bg=adjustcolor(reg.col[bulk$Region],0.2), axes=F,
     ylab='')
mtext(side=2, line=4, paste0(names(elratios)[i],'/Ca [mmol/mol]'), cex=0.75)
mtext(side=3, line=-1.2, adj=0.75, cex=0.7,
      paste('r =', round(outcorrep[i,3],3)))
#mtext(side=3, line=-2, adj=0.6, cex=0.6,
#      paste('r* =', round(outcorrep[i,9],3)))
if (i == length(elratios)) legend(38, 0.01, pch=NA, pt.bg=adjustcolor(reg.col,0.1),
                   text.col=reg.col, col=reg.col,
                   levels(bulk$Region), xpd=NA, bty='n', x.intersp=0.5)
if (i == length(elratios)) legend(43, 0.01, pch=pchtax, pt.bg=adjustcolor('gray40',0.3),
                   text.col='gray30', col='gray40',
                   levels(bulk$species), xpd=NA, bty='n', x.intersp=0.5)
# if (i == length(elratios)-1) mtext(side=1, line=3, bquote('temperature [C'*degree*']'))
if (i > length(elratios)-2) mtext(side=1, line=3, 'salinity [\u2030]', cex=0.8)
if (i > length(elratios)-2) axis(1)
axis(2, las=1)
box()
mtext(side=3, line=-1, adj=1.07, LETTERS[i], cex=0.8, xpd=NA)
}
par(tempar)
dev.off()

#-------------------------------------------------------------------------------
# pca analysis Figure 5====
ck5 <- which(bulk$Station == 'CK-5')
select.vars <- c(26:38) # SELECT VARIABLES TO BE INCLUDED IN PCA ANALYSIS
select.pch <- pchtax
scaling <- T
bubbles <- 0.5 + 0.3*(bulk$sal_med-28)
salbub <- c(bulk$sal_med[which(bubbles == min(bubbles))[1]],
            bulk$sal_med[which(bubbles == max(bubbles))[1]])[2:1]

for (k in 2:3) {
  mypcs <- c(1,k)
  if (k == 2) pdf('Figure 5 revised.pdf', width=6.2, height=5)
  if (k == 3) pdf('Figure PC2 vs PC3 not included.pdf', width=6.2, height=5)
  lay.m <- rbind(c(1,1,1,2), c(1,1,1,3), c(1,1,1,4))
  layout(lay.m)
  tempar <- par(mar=c(0,0,0,0), oma=c(5,5,6,5), xpd=NA)
  outpca <- pca.main.F(bulk[,select.vars], scale=scaling, cex=bubbles, las=1,
                       pch=select.pch[bulk$species], pcs=mypcs,
                       col=reg.col[bulk$Region],
                       bg=adjustcolor(reg.col[bulk$Region], 0.1))
  points(outpca$scores[ck5,c(1,2)], pch=16, cex=0.5)
  min.x <- min(outpca$scores[,mypcs[1]])
  max.y <- max(outpca$scores[,mypcs[2]]) + 0.25*diff(range(outpca$scores[,mypcs[2]]))
  legend(min.x, max.y, pch=21, pt.bg=adjustcolor(reg.col, 0.1), col=reg.col,
         levels(bulk$Region), text.col=reg.col, bty='n', xpd=NA)
  legend(min.x + 0.5*abs(min.x), max.y, pch=select.pch, 
         levels(bulk$species), bty='n', xpd=NA, text.font=3)
  legend(min.x + 1.25*abs(min.x), max.y, pch=c(21,21), pt.cex=range(bubbles)[2:1],
         as.character(round(salbub, 1)), bty='n', title='salinity',)
  mtext(side=3, line=-1.5, cex=0.9, adj=0.97, 'A')
  pca.vec.F(bulk[,select.vars], pcs=mypcs, scale=scaling, eload=F, lab.offset=1.05)
  mtext(side=3, line=-1.5, cex=0.9, adj=0.97, 'B')
  pca.vec.F(bulk[,select.vars], pcs=mypcs, scale=scaling, eload=T, x.axis.label=F, lab.offset=1.05)
  mtext(side=3, line=-1.5, cex=0.9, adj=0.97, 'C')
  pca.scree.F(bulk[,select.vars], scale=scaling, times=10000)
  text(10, 7.5, bquote(0.7~italic('l')~'[%]'), cex=0.8, col='skyblue3')
  mtext(side=3, line=-1.5, cex=0.9, adj=0.97, 'D')
  par(tempar)
  dev.off()
}

# pc scores versus external variables====
outpca <- pca.main.F(bulk[,select.vars], scale=scaling)
cor.test(bulk$size, outpca$scores[,1], na.action=na.omit)
cor.test(bulk$size, outpca$scores[,2], na.action=na.omit)
cor.test(bulk$sal_mean, outpca$scores[,1], na.action=na.omit)
cor.test(bulk$sal_mean, outpca$scores[,2], na.action=na.omit)
cor.test(bulk$meanT, outpca$scores[,1], na.action=na.omit)
cor.test(bulk$meanT, outpca$scores[,2], na.action=na.omit)
cor.test(bulk$Depth, outpca$scores[,1], na.action=na.omit)
cor.test(bulk$Depth, outpca$scores[,2], na.action=na.omit)


# ordinations Figure 6====
pdf('Figure 6 revised.pdf', width=4, height=8)
layout(rbind(1,1,1,2,2,2,3,3,3,4,4,5,5,5))
tempar <- par(mar=c(0.5,4,0,0), oma=c(3,0,1,1))

out12 <- pca.main.F(bulk[,select.vars], scale=scaling, cex=bubbles, las=1,
           pch=select.pch[bulk$species], pcs=c(1,2),
           col=reg.col[bulk$Region], ylim=c(-3,3),
           bg=adjustcolor(reg.col[bulk$Region], 0.1), axes=F)
points(out12$scores[ck5,c(1,2)], pch=16, cex=0.5)
axis(2, las=1)
box()
mtext(side=3, line=-1.5, adj=0.98, "A", cex=0.8)

out13 <- pca.main.F(bulk[,select.vars], scale=scaling, cex=bubbles, las=1,
           pch=select.pch[bulk$species], pcs=c(1,3),
           col=reg.col[bulk$Region],
           bg=adjustcolor(reg.col[bulk$Region], 0.1), axes=F)
points(out13$scores[ck5,c(1,3)], pch=16, cex=0.5)
axis(2, las=1)
box()
mtext(side=3, line=-1.5, adj=0.98, "B", cex=0.8)

out14 <- pca.main.F(bulk[,select.vars], scale=scaling, cex=bubbles, las=1,
           pch=select.pch[bulk$species], pcs=c(1,4),
           col=reg.col[bulk$Region], ylim=c(-3,4),
           bg=adjustcolor(reg.col[bulk$Region], 0.1), axes=F)
points(out14$scores[ck5,c(1,4)], pch=16, cex=0.5)
mtext(xpd=NA, side=1, line=2.2, cex=0.7,
      paste0('PC1 [',round(out12$perc.evals[1],1),'%]'))
axis(2, las=1)
axis(1)
box()
mtext(side=3, line=-1.5, adj=0.98, "C", cex=0.8)

plot(0, 0, axes=F, type='n', xlab='', ylab='')
legend(-1, 0.2, pch=c(21,21), pt.cex=range(bubbles)[2:1],
       as.character(round(salbub, 1)), bty='n', title='salinity',)
legend(-0.5, 0.2, pch=21, pt.bg=adjustcolor(reg.col, 0.1), col=reg.col,
       levels(bulk$Region), text.col=reg.col, bty='n', xpd=NA)
legend(0.2, 0.2, pch=select.pch, levels(bulk$species), bty='n', xpd=NA)

mdsinput <- scale(bulk[,select.vars], scale=T)

# polarity of axis 2 was flipped in plots to align its polarity with PC2.
outmds <- metaMDS(mdsinput, autotransform=F, 
                  distance='euclidean', k=2, try=50, trymax=50)
plot(outmds$points[,1], -outmds$points[,2],
     pch=select.pch[bulk$species], col=reg.col[bulk$Region],
     bg=adjustcolor(reg.col[bulk$Region], 0.1),
     xlab='', ylab='', las=2, axes=F, cex=bubbles)
points(outmds$points[ck5,1], -outmds$points[ck5,2], pch=16, cex=0.5)
mtext(side=3, line=-1, adj=0.05, paste("stress =", round(outmds$stress,3)), cex=0.7)
mtext(side=3, line=-1.5, adj=0.98, "D", cex=0.8)
axis(1)
axis(2, las=1)
mtext(side=1, xpd=NA, line=2.5, 'NMDS1', cex=0.7)
mtext(side=2, xpd=NA, line=2.5, 'NMDS2', cex=0.7)
box()
par(tempar)
dev.off()

# Mg vs. S plot Figure 7====
pdf('Figure 7 revised.pdf', width=6, height=6)
plot(bulk$Mg, bulk$S, pch=pchtax[bulk$species], col=reg.col[bulk$Region],
     bg=adjustcolor(reg.col[bulk$Region],0.1),
     cex=1.2, las=1, xlab='Mg/Ca [mmol/mol]', ylab='S/Ca [mmol/mol]', ylim=c(6.5,13))
points(bulk$Mg[which(bulk$Station == 'CK-5')], 
       bulk$S[which(bulk$Station == 'CK-5')], pch=16, cex=0.5)
legend('bottomright', pch=pchtax, levels(bulk$species), bty='n', cex=0.8)
legend('topleft', pch=21, pt.bg=adjustcolor(reg.col,0.1), bty='n',
       levels(bulk$Region), text.col=reg.col, col=reg.col, cex=0.8)
dev.off()


#-------------------------------------------------------------------------------
# NANO-SCALE ANALYSES====
corcf <- round(cor(cbind(mgca=nn$Mg.Ca, H=nn$H)),2)
nnL <- nn[nn$taxon=='Leodia sexiesperforata',]
nnE <- nn[nn$taxon=='Encope michelini',]
corcfL <- round(cor(cbind(mgca=nnL$Mg.Ca, H=nnL$H)),2)
corcfE <- round(cor(cbind(mgca=nnE$Mg.Ca, H=nnE$H)),2)

# NANO correlation tests====
# FIGURE 8 NANO 1====
bytaxon <- list(all=nn, Encope=nn[nn$taxon=='Encope michelini',],
                Leodia=nn[nn$taxon=='Leodia sexiesperforata',])
pdf('figure 8 revised.pdf', width=7, height=5)
tempar <- par(mfrow=c(2,3), mar=c(2,3,1,0), oma=c(3,3,0,1))
for (i in 1:3) {
plot(bytaxon[[i]]$Mg.Ca ~ bytaxon[[i]]$zone, ylim=range(nn$Mg.Ca),
     ylab='', xlab='', las=1)
  outt <- wilcox.test(bytaxon[[i]]$Mg.Ca ~ bytaxon[[i]]$zone)
  if (outt$p.value < 0.001) outt$p.value <- round(outt$p.value, 4)
  if (outt$p.value > 0.001) outt$p.value <- round(outt$p.value, 3)
  if (outt$p.value < 0.0001) outt$p.value <- '< 0.0001'
  mtext(side=3, line=-1.5, xpd=NA, cex=0.7, adj=0.05,
      bquote(italic('p')==.(outt$p.value)))
  mtext(side=3, line=-1.5, adj=0.98, LETTERS[i], cex=0.8)
  if (i == 1) mtext(side=2, line=3.5, xpd=NA, 'Mg/Ca [mol/mol]')
}
for (i in 1:3) {
plot(bytaxon[[i]]$H ~ bytaxon[[i]]$zone, ylim=range(nn$H),
     ylab='', xlab='', las=1)
  outt <- wilcox.test(bytaxon[[i]]$H ~ bytaxon[[i]]$zone)
  if (outt$p.value < 0.001) outt$p.value <- round(outt$p.value, 4)
  if (outt$p.value > 0.001) outt$p.value <- round(outt$p.value, 3)
  if (outt$p.value < 0.0001) outt$p.value <- '< 0.0001'
  mtext(side=3, line=-1.5, xpd=NA, cex=0.7, adj=0.05,
      bquote(italic('p')==.(outt$p.value)))
  mtext(side=3, line=-1.5, adj=0.98, LETTERS[i+3], cex=0.8)
  if (i == 1) mtext(side=2, line=3.5, xpd=NA, 'H [GPa]')
  if (i == 1) mtext(side=1, line=3, 'pooled data')
  if (i == 2) mtext(side=1, line=3, 'Encope michelini', font=3)
  if (i == 3) mtext(side=1, line=3, 'Leodia sexiesperforata', font=3)
}
par(tempar)
dev.off()

# FIGURE NANO 9====
pdf('Figure 9 revised.pdf', width=7, height=5)
plot(nn$Mg.Ca, nn$H, pch=pchtax[2:3][nn$taxon], cex=1.2, ylab='H [GPa]',
     xlab='Mg/Ca [mol/mol]', las=1,
     bg=adjustcolor(mycol[2:3][nn$taxon],.3), col=mycol[2:3][nn$taxon])
legend('bottomright', pch=pchtax[2:3], levels(nn$taxon), cex=0.8, 
       pt.bg=adjustcolor(mycol[2:3],.3), col=mycol[2:3], bty='n', text.font=3)
mtext(side=3, line=-1.5, adj=0.03, paste('r (all) =', corcf[1,2]), cex=0.6)
mtext(side=3, line=-2.5, adj=0.03, paste('r (L.s) =', corcfL[1,2]), cex=0.6)
mtext(side=3, line=-3.5, adj=0.03, paste('r (E.m) =', corcfE[1,2]), cex=0.6)
points(nn$Mg.Ca[nn$Region == 'Northern Gulf'], nn$H[nn$Region == 'Northern Gulf'],
       pch=16, cex=0.6)
dev.off()

#stat descriptors and wilcoxon test====
tapply(nn$Mg.Ca, nn$zone, mystats)
wilcox.test(nn$Mg.Ca ~ nn$zone)
tapply(nn$H, nn$zone, mystats)
wilcox.test(nn$H ~ nn$zone)
wilcox.test(nn$Mg.Ca ~ nn$taxon)
wilcox.test(nn$H ~ nn$taxon)

# figure 8 and table 4
byzoneMg <- matrix(unlist(tapply(nn$Mg.Ca, nn$zone, mystats)),2,4, byrow=T)
bytaxonMg <- matrix(unlist(tapply(nn$Mg.Ca, nn$taxon, mystats)),2,4, byrow=T)
bytypeMg <- as.data.frame(tapply(nn$Mg.Ca, list(nn$taxon, nn$zone), mystats))
bytypeMg <- matrix(unlist(bytypeMg), 4, 4, byrow=T)
byzoneH <- matrix(unlist(tapply(nn$H, nn$zone, mystats)),2,4, byrow=T)
bytaxonH <- matrix(unlist(tapply(nn$H, nn$taxon, mystats)),2,4, byrow=T)
bytypeH <- as.data.frame(tapply(nn$H, list(nn$taxon, nn$zone), mystats))
bytypeH <- matrix(unlist(bytypeH), 4, 4, byrow=T)
pooled <- rbind(byzoneMg, bytaxonMg, bytypeMg, byzoneH, bytaxonH, bytypeH)
colnames(pooled) <- c('median', 'mean', 'std.dev', 'n')
Groups <- rep(c("Inner (all data)", "Outer (all data)",
            "E. michelini (all data)",
            "L. sexiesperforata (all data)",
            "E. michelini (inner)",
            "L. sexiesperforata (inner)",
            "E. michelini (outer)",
            "L. sexiesperforata (outer)"),2)
Variable <- c(rep('Mg/Ca', 8), rep('H', 8))
meds <- data.frame(Groups, Variable, pooled)
write.csv(meds, 'table4.csv')

# Figure Nano 10====

medlist <- split(meds, meds$Variable)
my.lwd <- 1
my.arr <- 0.15
q25 <- c(tapply(nn$Mg.Ca, paste(nn$zone, nn$taxon), quantile, prob=0.25),
         tapply(nn$H, paste(nn$zone, nn$taxon), quantile, prob=0.25))
q75 <- c(tapply(nn$Mg.Ca, paste(nn$zone, nn$taxon), quantile, prob=0.75),
         tapply(nn$H, paste(nn$zone, nn$taxon), quantile, prob=0.75))
q50 <- c(tapply(nn$Mg.Ca, paste(nn$zone, nn$taxon), quantile, prob=0.5),
         tapply(nn$H, paste(nn$zone, nn$taxon), quantile, prob=0.5))
mCIMg <- tapply(nn$Mg.Ca, paste(nn$zone, nn$taxon), MedianCI,
                method='boot', R=9999, conf.level=0.95)
mCIMg <- tapply(nn$Mg.Ca, paste(nn$zone, nn$taxon), MedianCI,
                conf.level=0.95)
mCIH <- tapply(nn$H, paste(nn$zone, nn$taxon), MedianCI,
               method='boot', R=9999, conf.level=0.95)
pdf('Figure 10 revised.pdf', width=6, height=5)
plot(medlist[[2]]$median, medlist[[1]]$median, type='n',
     las=1, xlab='Mg/Ca [mol/mol]', ylab='H [GPa]',
     xlim=c(0.14, 0.22), ylim=c(3.5, 4.8))
arrows(1.008*medlist[[2]]$median[5], 1.01*medlist[[1]]$median[5], 
       0.992*medlist[[2]]$median[7], 0.99*medlist[[1]]$median[7],
       lwd=my.lwd, length=my.arr, col='gray50')
arrows(1.005*medlist[[2]]$median[6], 1.01*medlist[[1]]$median[6], 
       0.995*medlist[[2]]$median[8], 0.99*medlist[[1]]$median[8],
       lwd=my.lwd, length=my.arr, col='gray50')
text(0.157, 4.3, 'E. michelini', pos=1, font=3, cex=0.8)
text(0.21, 4.2, 'L. sexiesperforata', pos=1, font=3, cex=0.8)
text(0.195, 4.75, 'outer', pos=1, cex=0.8)
text(0.17, 4, 'inner', pos=1, cex=0.8)

for (i in 1:4) {
  points(cbind(mCIMg[[i]][2:3], mCIH[[i]][1]), type='l',
         lwd=1, col='gray50')
  points(cbind(mCIMg[[i]][1], mCIH[[i]][2:3]), type='l',
         lwd=1, col='gray50')
  points(cbind(mCIMg[[i]][1], mCIH[[i]][1]), pch=16,
         lwd=1, col='gray50')
}
for (i in 1:4) {
  points(c(q25[i], q75[i]), rep(q50[i+4], 2), lwd=2, type='l')
  points(rep(q50[i], 2), c(q25[i+4], q75[i+4]), lwd=2, type='l')
}
points(medlist[[2]]$median[5:8], medlist[[1]]$median[5:8], pch=21,
       bg='white')
dev.off()

# table 5====
corlist <- list(nn, nnE, nnL)
namelist <- c('all', 'E. michelini', 'L.sexiesperforata')
mymethod <- 'pearson' 
OUT1 <- NULL
for (i in 1:3) {
  MgH <- cor.test(corlist[[i]]$Mg.Ca, corlist[[i]]$H, method=mymethod)
  MgHt <- cbind(r=MgH$estimate, "lower limit"=MgH$conf.int[1],
                "upper limit"=MgH$conf.int[2], t=MgH$parameter, p=MgH$p.value)
  print(MgHt)
  finalout <- rbind(MgHt)
  print(finalout)
  rownames(finalout) <- paste(namelist[i], c('Mg vs H'))
  OUT1 <- rbind(OUT1, finalout)
}
OUT1
write.csv(OUT1, 'table5.csv')
