# Supplementary material for: Geochemical signatures and nanomechanical properties of echinoid tests from nearshore habitats of Florida: environmental and physiological controls on echinoid biomineralization
Source: PeerJ. 2025 Jan 24;13:e18688. doi: 10.7717/peerj.18688 (PMC11771306; doi:10.7717/peerj.18688)
Supplement: Supplemental Information 2 [file peerj-13-18688-s002.csv]

supplemental_data_s2. Gorzelak et al. 2024. Geochemical signatures and nanomechanical properties of echinoid tests from nearshore habitats of Florida: Environmental and physiological controls on echinoid biomineralization. PeerJ. Last updated October 24	2024.
					decimal latitutde	decimal longitude	meters	year AD	month-numerical	day-numerical	per mile	per mile	per mile	per mile	per mile	per mile	decimal latitude	decimal longitude	degree C	degree C	degree C	degree C	degree C	cm	mmol/mol	umol/mol	mmol/mol	mmol/mol	mmol/mol	umol/mol	mmol/mol	mmol/mol	mmol/mol	mmol/mol	mmol/mol	mmol/mol	mmol/mol
species	SpecID	Region	Station	Basin	Latitude	Longitude	Depth	Year	Month	Day	sal_mean	sal_med	sal_q25	sal_q75	sal_min	sal_max	noaa.lat	noaa.long	winter	spring	summer	fall	meanT	size	Cu	Pb	Zn	Mn	Sr	Cd	P	Mg	Ba	B	Na	S	Li
Encope aberrans	ap-15.1	Northern Gulf	AP-15	Gulf of Mexico	29.61218	-84.37015	20.7	2020	11	9	30.69084249	31	28.9	32.7	23.5	37.2	29.55	-84.55	18.261	22.31	31.213	23.694	23.8695	11.84	0.0051	0.2137	0.0086	0.1441	2.434	0.0597	0.1733	133.5951091	0.0121	0.4468	33.9672	10.8796	0.0677
Leodia sexiesperforata	fk-17.9	Florida Keys	FK-17	Atlantic	24.81612	-80.73525	6.1	2021	1	23	33.71607692	36.295	35.765	36.765	1.365	38.1	24.85	-80.75	24.33	27.126	30.323	26.012	26.94775	9.51	0.0247	0.5464	0.0255	0.0521	2.5967	0.0243	0.2642	170.0596389	0.0111	0.7192	29.6681	11.4865	0.0688
Leodia sexiesperforata	fk-3.1	Florida Keys	FK-3	Atlantic	24.78605	-80.88287	1.8	2020	8	26	33.51530769	36.31	34.9	36.8	1.54	38.4	24.75	-80.95	26.11	25.016	28.825	26.012	26.49075	7	0.0052	0.2567	0.0473	0.0382	2.5895	0.0374	0.226	176.2424389	0.0201	0.6863	31.6022	11.3508	0.0706
Leodia sexiesperforata	fk-9.8	Florida Keys	FK-9	Atlantic	24.74689	-80.79453	8.2	2020	8	28	33.195	36.1375	35.8	36.3	0.395	36.84	24.65	-80.75	23.823	27.126	30.323	26.012	26.821	8.42	0.01	0.3301	0.0111	0.0317	2.4909	0.0477	0.563	167.7657899	0.0064	0.6203	26.7212	10.876	0.0676
Leodia sexiesperforata	fk-17.11	Florida Keys	FK-17	Atlantic	24.81612	-80.73525	6.1	2021	1	23	33.71607692	36.295	35.765	36.765	1.365	38.1	24.85	-80.75	24.33	27.126	30.323	26.012	26.94775	8.5	0.0032	0.2145	0.0146	0.0221	2.503	0.0599	0.5217	173.9831288	0.0076	0.8222	27.2976	11.3398	0.0698
Leodia sexiesperforata	fk-3.3	Florida Keys	FK-3	Atlantic	24.78605	-80.88287	1.8	2020	8	26	33.51530769	36.31	34.9	36.8	1.54	38.4	24.75	-80.95	26.11	25.016	28.825	26.012	26.49075	8.67	0.0041	0.2331	0.0072	0.0238	2.4839	0.0348	0.1686	168.6559581	0.0188	0.7849	23.225	12.214	0.0696
Encope michelini	fk-9.1	Florida Keys	FK-9	Atlantic	24.74689	-80.79453	8.2	2020	8	28	33.195	36.1375	35.8	36.3	0.395	36.84	24.65	-80.75	23.823	27.126	30.323	26.012	26.821	7.78	0.0021	0.1134	0.0054	0.0143	2.3582	0.0232	0.2107	138.5320641	0.0045	0.5311	35.9899	10.582	0.062
Encope michelini	ap-8.7	Northern Gulf	AP-8	Gulf of Mexico	29.8427	-84.27122	11	2019	8	14	30.79208145	31.1	29.5	32.6	23.5	37.2	29.75	-84.65	18.187	23.446	30.85	23.46	23.98575	NA	0.0081	0.3015	0.0115	0.0474	2.3732	0.0347	0.2942	135.4943693	0.0066	0.8187	28.1962	9.7426	0.06
Leodia sexiesperforata	fk-3.4	Florida Keys	FK-3	Atlantic	24.78605	-80.88287	1.8	2020	8	26	33.51530769	36.31	34.9	36.8	1.54	38.4	24.75	-80.95	26.11	25.016	28.825	26.012	26.49075	7.7	0.0029	0.1944	0.0651	0.0171	2.4702	0.0239	0.2601	166.2771514	0.0169	0.6334	37.3188	11.3056	0.0696
Leodia sexiesperforata	fk-9.2	Florida Keys	FK-9	Atlantic	24.74689	-80.79453	8.2	2020	8	28	33.195	36.1375	35.8	36.3	0.395	36.84	24.65	-80.75	23.823	27.126	30.323	26.012	26.821	9.2	0.0035	0.1815	0.006	0.022	2.5541	0.0717	0.9106	167.4380761	0.0067	0.9318	29.6781	10.4717	0.0697
Leodia sexiesperforata	fk-17.13	Florida Keys	FK-17	Atlantic	24.81612	-80.73525	6.1	2021	1	23	33.71607692	36.295	35.765	36.765	1.365	38.1	24.85	-80.75	24.33	27.126	30.323	26.012	26.94775	9.06	0.0041	0.157	0.0174	0.0123	2.5576	0.0482	0.3938	170.6398723	0.0067	0.7271	33.6043	10.99	0.0703
Encope aberrans	ap-15.3	Northern Gulf	AP-15	Gulf of Mexico	29.61218	-84.37015	20.7	2020	11	9	30.69084249	31	28.9	32.7	23.5	37.2	29.55	-84.55	18.261	22.31	31.213	23.694	23.8695	12.42	0.0013	0.0996	0.0032	0.1644	2.3442	0.1148	0.25	140.6872816	0.0101	0.919	33.2832	11.2676	0.0669
Mellita tenuis	ap-17.17	Northern Gulf	AP-17	Gulf of Mexico	29.83326	-84.52757	7.6	2020	9	10	31.30769231	31	30.7	31.4	29	34	29.75	-84.65	18.187	23.446	30.438	23.71	23.94525	6.8	0.0034	0.1975	0.0151	0.0721	2.5279	0.0117	1.1934	145.0173316	0.0077	0.4518	32.2705	10.2923	0.0647
Leodia sexiesperforata	fk-17.8	Florida Keys	FK-17	Atlantic	24.81612	-80.73525	6.1	2021	1	23	33.71607692	36.295	35.765	36.765	1.365	38.1	24.85	-80.75	24.33	27.126	30.323	26.012	26.94775	7.97	0.0077	1.1515	0.0652	0.0237	2.6245	0.0464	0.4209	171.1186067	0.0084	0.8201	32.4387	11.3849	0.0676
Encope michelini	ap-10.2	Northern Gulf	AP-10	Gulf of Mexico	29.76553	-84.54469	12.2	2019	8	14	31.30769231	31	30.7	31.4	29	34	29.75	-84.65	18.187	23.446	30.438	23.71	23.94525	12.4	0.0007	0.0594	0.0067	0.1916	2.5783	0.0851	0.1324	141.7251712	0.0098	0.5058	55.8307	10.6574	0.065
Mellita tenuis	ap-17.12	Northern Gulf	AP-17	Gulf of Mexico	29.83326	-84.52757	7.6	2020	9	10	31.30769231	31	30.7	31.4	29	34	29.75	-84.65	18.187	23.446	30.438	23.71	23.94525	11.64	0.0021	0.1187	0.0069	0.0846	2.5365	0.0122	0.5737	142.2875727	0.0068	0.4046	41.7392	10.2311	0.061
Encope michelini	ap-10.11	Northern Gulf	AP-10	Gulf of Mexico	29.76553	-84.54469	12.2	2019	8	14	31.30769231	31	30.7	31.4	29	34	29.75	-84.65	18.187	23.446	30.438	23.71	23.94525	13.64	0.009	0.2643	0.0133	0.1775	2.4155	0.0832	0.1294	136.2686963	0.0089	0.7906	42.2318	10.8288	0.0654
Encope aberrans	ap-15.2	Northern Gulf	AP-15	Gulf of Mexico	29.61218	-84.37015	20.7	2020	11	9	30.69084249	31	28.9	32.7	23.5	37.2	29.55	-84.55	18.261	22.31	31.213	23.694	23.8695	12.57	0.0014	0.0968	0.0029	0.1411	2.4092	0.0595	0.1726	138.055117	0.0093	0.8779	44.4837	11.6735	0.0655
Encope michelini	ap-10.7	Northern Gulf	AP-10	Gulf of Mexico	29.76553	-84.54469	12.2	2019	8	14	31.30769231	31	30.7	31.4	29	34	29.75	-84.65	18.187	23.446	30.438	23.71	23.94525	13.2	0.0046	0.1519	0.0073	0.122	2.3404	0.1582	0.2209	137.9294893	0.0088	0.4936	49.817	10.2416	0.0631
Mellita tenuis	ap-17.16	Northern Gulf	AP-17	Gulf of Mexico	29.83326	-84.52757	7.6	2020	9	10	31.30769231	31	30.7	31.4	29	34	29.75	-84.65	18.187	23.446	30.438	23.71	23.94525	10.6	0.015	0.2924	0.0216	0.0945	2.5627	0.0257	1.1179	148.3946291	0.0077	0.427	49.0106	9.8984	0.0624
Mellita tenuis	CK-5-1	Cedar Key	CK-5	Gulf of Mexico	28.9946	-83.14239	4	2022	9	22	28.27878788	28.65	26.225	30.6	16.3	37.7	28.75	-83.25	18.4	27.761	28.81	23.178	24.53725	8.32	0.0069	0.0733	0.0053	0.0415	2.2505	0.0676	0.1401	110.7344591	0.0104	0.3313	24.5468	7.1075	0.0485
Mellita tenuis	CK-5-2	Cedar Key	CK-5	Gulf of Mexico	28.9946	-83.14239	4	2022	9	22	28.27878788	28.65	26.225	30.6	16.3	37.7	28.75	-83.25	18.4	27.761	28.81	23.178	24.53725	8.82	0.001	0.0838	0.0056	0.0316	2.2092	0.0289	0.1401	113.7983993	0.0087	0.2709	30.431	7.1036	0.0484
Mellita tenuis	CK-5-3	Cedar Key	CK-5	Gulf of Mexico	28.9946	-83.14239	4	2022	9	22	28.27878788	28.65	26.225	30.6	16.3	37.7	28.75	-83.25	18.4	27.761	28.81	23.178	24.53725	9.2	0.0007	0.0428	0.0048	0.0283	2.1654	0.0592	0.1791	109.9915942	0.0086	0.3078	29.4812	7.2648	0.0511
Mellita tenuis	CK-6-1	Cedar Key	CK-6	Gulf of Mexico	29.065571	-83.065571	0.9	2022	9	22	28.27878788	28.65	26.225	30.6	16.3	37.7	28.75	-83.25	18.4	27.761	28.81	21.01	23.99525	10.56	0.0008	0.0422	0.0048	0.0279	2.0712	0.0584	0.1412	109.7508219	0.0156	0.3944	30.8144	7.8417	0.0473
Mellita tenuis	CK-6-2	Cedar Key	CK-6	Gulf of Mexico	29.065571	-83.065571	0.9	2022	9	22	28.27878788	28.65	26.225	30.6	16.3	37.7	28.75	-83.25	18.4	27.761	28.81	21.01	23.99525	8.74	0.0006	0.0366	0.0046	0.0296	2.2619	0.1061	0.14	110.584737	0.017	0.3007	39.7875	7.4358	0.0515
Mellita tenuis	CK-6-3	Cedar Key	CK-6	Gulf of Mexico	29.065571	-83.065571	0.9	2022	9	22	28.27878788	28.65	26.225	30.6	16.3	37.7	28.75	-83.25	18.4	27.761	28.81	21.01	23.99525	10.4	0.0033	0.0492	0.0064	0.0289	2.1127	0.1009	0.1098	110.5526974	0.0148	0.4405	53.7044	8.1323	0.0506
Clypeaster subdepressus	CB-4-1	Northern Gulf	CB-4	Gulf of Mexico	29.8042	-84.4941	7	2024	2	16	31.30769231	31	30.7	31.4	29	34	29.75	-84.65	18.187	23.446	30.438	23.71	23.94525	NA	0.0005	0.0311	0.003	0.8624	2.3623	0.1031	0.5404	131.3659999	0.0125	0.4763	30.4083	11.2423	0.0612
Clypeaster subdepressus	CB-4-2	Northern Gulf	CB-4	Gulf of Mexico	29.8042	-84.4941	7	2024	2	16	31.30769231	31	30.7	31.4	29	34	29.75	-84.65	18.187	23.446	30.438	23.71	23.94525	NA	0.0007	0.0303	0.0067	0.3081	2.5475	0.0669	0.081	122.794977	0.0075	0.4292	30.5459	10.1681	0.0632
Leodia sexiesperforata	CB-4-3	Northern Gulf	CB-4	Gulf of Mexico	29.8042	-84.4941	7	2024	2	16	31.30769231	31	30.7	31.4	29	34	29.75	-84.65	18.187	23.446	30.438	23.71	23.94525	NA	0.0012	0.0504	0.0104	0.1234	2.3615	0.058	0.0421	146.4908511	0.0053	0.5308	28.2513	10.9819	0.0601
Mellita tenuis	CB-5-N-001	Northern Gulf	CB-5	Gulf of Mexico	29.81896	-84.47579	7.3	2024	2	16	31.30769231	31	30.7	31.4	29	34	29.75	-84.65	18.187	23.446	30.438	23.71	23.94525	NA	0.0007	0.0631	0.0047	0.045	2.4357	0.0388	0.0469	122.6104568	0.0047	0.5379	30.4777	10.4272	0.067
Encope michelini	FK-9-6-N-002	Florida Keys	FK-9	Atlantic	24.74689	-80.79453	8.2	2020	8	28	33.195	36.1375	35.8	36.3	0.395	36.84	24.65	-80.75	23.823	27.126	30.323	26.012	26.821	NA	0.0009	0.0438	0.0052	0.0331	2.421	0.0231	0.0837	128.07465	0.0036	0.5279	30.5782	10.9214	0.0617
Leodia sexiesperforata	CB-4-N-003	Northern Gulf	CB-4	Gulf of Mexico	29.8042	-84.4941	7	2024	2	16	31.30769231	31	30.7	31.4	29	34	29.75	-84.65	18.187	23.446	30.438	23.71	23.94525	8.71	0.0017	0.1013	0.0062	0.129	2.422	0.07	0.1695	146.862287	0.0053	0.5705	27.7991	10.6409	0.0662
Clypeaster subdepressus	FK-5-1-N-004	Florida Keys	FK-5	Atlantic	24.74398	-80.79883	8.5	2020	8	27	33.195	36.1375	35.8	36.3	0.395	36.84	24.65	-80.75	23.823	27.126	30.323	26.012	26.821	10.2	0.0008	0.0986	0.0039	0.0302	2.7628	0.0568	0.1237	124.0136469	0.0054	0.4135	33.5549	11.551	0.0644
Leodia sexiesperforata	CB-4-N-005	Northern Gulf	CB-4	Gulf of Mexico	29.8042	-84.4941	7	2024	2	16	31.30769231	31	30.7	31.4	29	34	29.75	-84.65	18.187	23.446	30.438	23.71	23.94525	9.36	0.0019	0.0366	0.005	0.0921	2.4394	0.045	0.0817	147.8235347	0.0055	0.5851	28.2846	10.6525	0.0638
Clypeaster subdepressus	AP-19-44-N-006	Northern Gulf	AP-19	Gulf of Mexico	29.73817002	-84.24150403	14	2020	9	11	31.30769231	31	30.7	31.4	29	34	29.45	-84.15	18.187	23.033	30.85	23.46	23.8825	7.76	0.0004	0.2855	0.0045	0.1933	2.4989	0.1196	0.217	123.9071757	0.0086	0.5099	33.0998	11.3208	0.062
Leodia sexiesperforata	CB-4-N-007	Northern Gulf	CB-4	Gulf of Mexico	29.8042	-84.4941	7	2024	2	16	31.30769231	31	30.7	31.4	29	34	29.75	-84.65	18.187	23.446	30.438	23.71	23.94525	9.26	0.0006	0.0377	0.0038	0.1327	2.3862	0.0347	0.0841	139.2884636	0.0055	0.6142	30.9806	10.1519	0.0638
Leodia sexiesperforata	CB-4-N-008	Northern Gulf	CB-4	Gulf of Mexico	29.8042	-84.4941	7	2024	2	16	31.30769231	31	30.7	31.4	29	34	29.75	-84.65	18.187	23.446	30.438	23.71	23.94525	9.21	0.0007	0.0307	0.0031	0.1437	2.3865	0.0453	0.1233	143.0461981	0.0057	0.6008	28.6395	10.3265	0.0624
Encope michelini	ST-1-3-N-009	Northern Gulf	ST-1	Gulf of Mexico	29.50526	-83.67229	11.3	2020	8	12	34.495	34.495	34.494	34.496	34.494	34.496	29.45	-83.85	18.187	24.222	29.675	21.867	23.48775	14.5	0.0005	0.0722	0.0031	0.211	2.2355	0.0554	0.161	116.940322	0.0115	0.5074	29.0098	10.4968	0.0629
Encope michelini	ST-1-3-N-010	Northern Gulf	ST-1	Gulf of Mexico	29.50526	-83.67229	11.3	2020	8	12	34.495	34.495	34.494	34.496	34.494	34.496	29.45	-83.85	18.187	24.222	29.675	21.867	23.48775	12.05	0.0005	0.0654	0.0072	0.1077	2.2756	0.0329	0.2388	120.7175473	0.0072	0.5131	27.4016	10.3806	0.0622
Mellita tenuis	AP-17-9-N-011	Northern Gulf	AP-17	Gulf of Mexico	29.83326	-84.52757	7.6	2020	9	10	31.30769231	31	30.7	31.4	29	34	29.75	-84.65	18.187	23.446	30.438	23.71	23.94525	NA	0.0005	0.0429	0.0031	0.1155	2.3091	0.0452	0.2049	129.4940968	0.0054	0.5635	32.8455	11.0821	0.0567
Mellita tenuis	AP-17-13-N-012	Northern Gulf	AP-17	Gulf of Mexico	29.83326	-84.52757	7.6	2020	9	10	31.30769231	31	30.7	31.4	29	34	29.75	-84.65	18.187	23.446	30.438	23.71	23.94525	NA	0.0006	0.0485	0.0067	0.0915	2.4257	0.0112	0.3245	120.4413607	0.006	0.43	28.7999	9.7954	0.0561
Mellita tenuis	CK-2-1-N-013	Cedar Key	CK-2	Gulf of Mexico	28.99317	-83.13709	7.6	2020	9	12	28.27878788	28.65	26.225	30.6	16.3	37.7	28.75	-83.25	18.4	27.761	28.81	23.178	24.53725	13.44	0.0006	0.0558	0.0071	0.0794	2.424	0.0114	0.6217	117.7829371	0.0057	0.4512	29.3155	10.0088	0.0573
Clypeaster subdepressus	CK-2-6-N-014	Cedar Key	CK-2	Gulf of Mexico	28.99317	-83.13709	7.6	2020	9	12	28.27878788	28.65	26.225	30.6	16.3	37.7	28.75	-83.25	18.4	27.761	28.81	23.178	24.53725	14.61	0.0005	0.0247	0.0043	0.442	2.4395	0.0568	0.0825	118.8345704	0.008	0.331	32.0753	10.3627	0.0589
