# Supplementary material for: Geochemical signatures and nanomechanical properties of echinoid tests from nearshore habitats of Florida: environmental and physiological controls on echinoid biomineralization
Source: PeerJ. 2025 Jan 24;13:e18688. doi: 10.7717/peerj.18688 (PMC11771306; doi:10.7717/peerj.18688)
Supplement: Supplemental Information 3 [file peerj-13-18688-s003.csv]

Supplemental data s3. Gorzelak et al. 2024. Geochemical signatures and nanomechanical properties of echinoid tests from nearshore habitats of Florida: Environmental and physiological controls on echinoid biomineralization. PeerJ. Last updated October 24, 2024.
		Mo	Cu	Pb	Zn	Ag	Ni	Co	Mn	Fe	As	U	Au	Th	Sr	Cd	Sb	Bi	V	Ca	P	La	Cr	Mg	Ba	Ti	B	Al	Na	K	W	Sc	Tl	S	Hg	Se	Te	Ga	Cs	Ge	Hf	Nb	Rb	Sn	Ta	Zr	Y	Ce	In
		PPM	PPM	PPM	PPM	PPB	PPM	PPM	PPM	%	PPM	PPM	PPB	PPM	PPM	PPM	PPM	PPM	PPM	%	%	PPM	PPM	%	PPM	%	PPM	%	%	%	PPM	PPM	PPM	%	PPB	PPM	PPM	PPM	PPM	PPM	PPM	PPM	PPM	PPM	PPM	PPM	PPM	PPM	PPM
	detection limits	0.01	0.01	0.01	0.1	2	0.1	0.1	1	0.01	0.1	0.1	0.2	0.1	0.5	0.01	0.02	0.02	1	0.01	0.001	0.5	0.5	0.01	0.5	0.001	20	0.01	0.001	0.01	0.1	0.1	0.02	0.02	5	0.1	0.02	0.1	0.02	0.1	0.02	0.02	0.1	0.1	0.05	0.1	0.01	0.1	0.02
species	SpecID
Encope aberrans	ap-15,1	0.07	2.4	0.33	4.2	<2	<0,1	0.3	59	0.06	<0,1	<0,1	<0,2	<0,1	1589.5	0.05	0.06	<0,02	<1	29.87	0.004	<0,5	<0,5	2.42	12.4	0.002	36	0.02	0.582	<0,01	<0,1	<0,1	<0,02	0.26	<5	0.6	0.14	0.1	<0,02	<0,1	<0,02	0.07	0.2	0.4	<0,05	0.2	0.23	0.3	<0,02
Leodia sexiesperforata	fk-17,9	0.09	11.5	0.83	12.2	7	<0,1	0.3	21	0.11	<0,1	<0,1	<0,2	<0,1	1667.9	0.02	0.22	<0,02	<1	29.38	0.006	<0,5	0.7	3.03	11.2	0.003	57	0.03	0.5	0.01	<0,1	0.1	<0,02	0.27	<5	0.5	0.14	0.2	<0,02	<0,1	<0,02	0.08	0.2	1.4	<0,05	0.3	0.25	0.4	<0,02
Leodia sexiesperforata	fk-3,1	0.09	2.34	0.38	22.1	3	<0,1	0.3	15	0.07	1	0.2	0.8	<0,1	1620.8	0.03	0.3	<0,02	<1	28.63	0.005	<0,5	0.6	3.06	19.7	<0,001	53	<0,01	0.519	<0,01	<0,1	<0,1	<0,02	0.26	<5	0.5	0.14	<0,1	<0,02	<0,1	<0,02	<0,02	0.1	1.5	<0,05	<0,1	0.1	0.1	<0,02
Leodia sexiesperforata	fk-9,8	0.06	4.72	0.51	5.4	3	<0,1	0.3	13	0.07	<0,1	<0,1	<0,2	<0,1	1627.2	0.04	0.3	<0,02	<1	29.88	0.013	<0,5	0.6	3.04	6.6	0.001	50	<0,01	0.458	<0,01	<0,1	<0,1	<0,02	0.26	<5	0.5	0.14	<0,1	<0,02	<0,1	<0,02	0.03	0.1	1.1	<0,05	0.1	0.1	0.2	<0,02
Leodia sexiesperforata	fk-17,11	0.06	1.53	0.33	7.1	3	<0,1	0.3	9	0.05	<0,1	0.2	1.2	<0,1	1628.5	0.05	0.33	<0,02	<1	29.76	0.012	<0,5	0.6	3.14	7.8	<0,001	66	<0,01	0.466	<0,01	<0,1	<0,1	<0,02	0.27	<5	0.4	0.12	<0,1	<0,02	<0,1	<0,02	<0,02	<0,1	1.2	<0,05	0.2	0.07	<0,1	<0,02
Leodia sexiesperforata	fk-3,3	0.05	2.01	0.37	3.6	2	<0,1	0.2	10	0.04	1	0.1	<0,2	<0,1	1667.1	0.03	0.16	<0,02	<1	30.7	0.004	<0,5	<0,5	3.14	19.8	<0,001	65	<0,01	0.409	<0,01	<0,1	<0,1	<0,02	0.3	<5	0.5	0.15	<0,1	<0,02	<0,1	<0,02	<0,02	<0,1	0.8	<0,05	<0,1	0.06	0.1	<0,02
Encope michelini	fk-9,1	0.04	1.01	0.18	2.7	<2	<0,1	0.2	6	0.03	<0,1	0.1	<0,2	<0,1	1583.3	0.02	0.14	<0,02	<1	30.71	0.005	<0,5	<0,5	2.58	4.7	<0,001	44	<0,01	0.634	<0,01	<0,1	<0,1	<0,02	0.26	<5	0.4	0.14	<0,1	<0,02	<0,1	<0,02	<0,02	<0,1	0.5	<0,05	0.1	0.04	<0,1	<0,02
Encope michelini	ap-8,7	0.07	3.97	0.48	5.8	4	<0,1	0.2	20	0.08	0.2	0.1	<0,2	<0,1	1597.5	0.03	0.48	<0,02	<1	30.79	0.007	<0,5	0.8	2.53	7	<0,001	68	<0,01	0.498	<0,01	<0,1	<0,1	<0,02	0.24	<5	0.5	0.15	<0,1	<0,02	0.1	<0,02	0.03	0.1	1.2	<0,05	0.2	0.09	0.2	<0,02
Leodia sexiesperforata	fk-3,4	0.05	1.36	0.3	31.7	2	<0,1	0.2	7	0.04	1.1	0.2	1.1	<0,1	1612	0.02	0.26	<0,02	<1	29.85	0.006	<0,5	<0,5	3.01	17.3	<0,001	51	<0,01	0.639	<0,01	<0,1	<0,1	<0,02	0.27	<5	0.5	0.14	<0,1	<0,02	<0,1	<0,02	<0,02	<0,1	1.5	<0,05	<0,1	0.04	<0,1	<0,02
Leodia sexiesperforata	fk-9,2	0.04	1.64	0.28	2.9	2	<0,1	0.2	9	0.05	<0,1	0.1	<0,2	<0,1	1666.2	0.06	0.26	<0,02	<1	29.84	0.021	<0,5	0.5	3.03	6.8	<0,001	75	<0,01	0.508	<0,01	<0,1	<0,1	<0,02	0.25	<5	0.5	0.14	<0,1	<0,02	<0,1	<0,02	<0,02	<0,1	0.9	<0,05	0.1	0.05	<0,1	<0,02
Leodia sexiesperforata	fk-17,13	0.04	1.94	0.24	8.4	5	<0,1	0.2	5	0.03	<0,1	0.2	7.2	<0,1	1653.4	0.04	0.29	<0,02	<1	29.57	0.009	<0,5	<0,5	3.06	6.8	<0,001	58	<0,01	0.57	<0,01	<0,1	<0,1	<0,02	0.26	<5	0.4	0.15	<0,1	<0,02	<0,1	<0,02	<0,02	<0,1	0.9	<0,05	<0,1	0.04	<0,1	<0,02
Encope aberrans	ap-15,3	0.02	0.64	0.16	1.6	25	<0,1	0.2	70	0.02	<0,1	0.2	2.2	<0,1	1591.8	0.1	0.09	<0,02	<1	31.06	0.006	<0,5	<0,5	2.65	10.7	<0,001	77	<0,01	0.593	<0,01	<0,1	<0,1	<0,02	0.28	<5	0.5	0.13	<0,1	<0,02	<0,1	<0,02	<0,02	<0,1	0.3	<0,05	0.2	0.05	<0,1	<0,02
Mellita tenuis	ap-17,17	0.04	1.65	0.31	7.5	7	<0,1	0.2	30	0.04	<0,1	0.1	<0,2	<0,1	1677.9	0.01	0.21	<0,02	<1	30.36	0.028	<0,5	<0,5	2.67	8	<0,001	37	<0,01	0.562	<0,01	<0,1	<0,1	<0,02	0.25	<5	0.5	0.17	<0,1	<0,02	<0,1	<0,02	<0,02	<0,1	1	<0,05	<0,1	0.05	<0,1	<0,02
Leodia sexiesperforata	fk-17,8	0.06	3.77	1.83	32.7	15	<0,1	0.2	10	0.05	<0,1	0.1	<0,2	<0,1	1763.8	0.04	0.31	<0,02	<1	30.74	0.01	<0,5	<0,5	3.19	8.9	<0,001	68	<0,01	0.572	<0,01	<0,1	<0,1	<0,02	0.28	<5	0.6	0.17	<0,1	<0,02	<0,1	<0,02	<0,02	<0,1	2	<0,05	<0,1	0.05	<0,1	<0,02
Encope michelini	ap-10,2	0.01	0.33	0.09	3.2	<2	<0,1	0.3	77	0.01	0.4	<0,1	<0,2	<0,1	1652.7	0.07	<0,02	<0,02	<1	29.32	0.003	<0,5	<0,5	2.52	9.8	<0,001	40	<0,01	0.939	0.02	<0,1	<0,1	<0,02	0.25	<5	0.8	0.27	<0,1	<0,02	<0,1	<0,02	<0,02	<0,1	<0,1	<0,05	0.2	0.04	<0,1	<0,02
Mellita tenuis	ap-17,12	0.04	0.97	0.18	3.3	<2	<0,1	0.2	34	0.04	<0,1	<0,1	1	<0,1	1625.9	0.01	0.13	<0,02	<1	29.32	0.013	<0,5	<0,5	2.53	6.8	<0,001	32	<0,01	0.702	<0,01	<0,1	<0,1	<0,02	0.24	<5	0.5	0.15	<0,1	<0,02	<0,1	<0,02	<0,02	<0,1	0.5	<0,05	<0,1	0.05	<0,1	<0,02
Encope michelini	ap-10,11	0.03	4.28	0.41	6.5	4	<0,1	0.2	73	0.02	<0,1	<0,1	<0,2	<0,1	1584.8	0.07	0.14	<0,02	<1	30.01	0.003	<0,5	<0,5	2.48	9.2	<0,001	64	<0,01	0.727	<0,01	<0,1	<0,1	<0,02	0.26	<5	0.5	0.15	<0,1	<0,02	<0,1	<0,02	<0,02	<0,1	0.3	<0,05	<0,1	0.06	<0,1	<0,02
Encope aberrans	ap-15,2	0.02	0.65	0.15	1.4	<2	<0,1	0.2	58	0.01	<0,1	0.1	<0,2	<0,1	1579.1	0.05	0.05	<0,02	<1	29.98	0.004	<0,5	<0,5	2.51	9.6	<0,001	71	<0,01	0.765	<0,01	<0,1	<0,1	<0,02	0.28	<5	0.4	0.14	<0,1	<0,02	<0,1	<0,02	<0,02	<0,1	0.1	<0,05	0.2	0.05	<0,1	<0,02
Encope michelini	ap-10,7	0.03	2.12	0.23	3.5	2	<0,1	0.2	49	0.03	<0,1	0.1	<0,2	<0,1	1498.7	0.13	0.07	<0,02	<1	29.29	0.005	<0,5	<0,5	2.45	8.8	<0,001	39	<0,01	0.837	<0,01	<0,1	<0,1	<0,02	0.24	<5	0.4	0.15	<0,1	<0,02	<0,1	<0,02	<0,02	<0,1	0.4	<0,05	0.1	0.1	0.1	<0,02
Mellita tenuis	ap-17,16	0.04	6.62	0.42	9.8	6	<0,1	0.2	36	0.05	<0,1	<0,1	<0,2	<0,1	1556.4	0.02	0.1	<0,02	<1	27.78	0.024	<0,5	<0,5	2.5	7.3	<0,001	32	<0,01	0.781	<0,01	<0,1	<0,1	<0,02	0.22	<5	0.4	0.16	<0,1	<0,02	<0,1	<0,02	<0,02	<0,1	0.4	<0,05	<0,1	0.06	<0,1	<0,02
Mellita tenuis	CK-5-1	0.02	4.06	0.14	3.2	4	0.6	<0,1	21	0.02	0.6	<0,1	1.3	<0,1	1817	0.07	<0,02	<0,02	<1	36.93	0.004	<0,5	<0,5	2.48	13.2	<0,001	33	<0,01	0.52	0.03	<0,1	0.2	0.11	0.21	<5	<0,1	0.09	<0,1	0.04	<0,1	<0,02	<0,02	<0,1	<0,1	<0,05	0.1	0.05	<0,1	<0,02
Mellita tenuis	CK-5-2	0.01	0.58	0.16	3.4	4	1.3	<0,1	16	0.01	0.5	<0,1	2.6	<0,1	1784.6	0.03	<0,02	<0,02	<1	36.95	0.004	<0,5	<0,5	2.55	11	<0,001	27	<0,01	0.645	0.04	<0,1	<0,1	0.03	0.21	<5	<0,1	0.08	<0,1	<0,02	<0,1	<0,02	<0,02	<0,1	<0,1	<0,05	<0,1	0.05	<0,1	<0,02
Mellita tenuis	CK-5-3	0.02	0.38	0.08	2.8	4	1	<0,1	14	0.02	<0,1	<0,1	0.4	<0,1	1710.4	0.06	<0,02	<0,02	<1	36.13	0.005	<0,5	<0,5	2.41	10.7	<0,001	30	<0,01	0.611	0.05	<0,1	<0,1	0.02	0.21	<5	<0,1	0.11	<0,1	<0,02	<0,1	<0,02	<0,02	<0,1	<0,1	<0,05	<0,1	0.05	<0,1	<0,02
Mellita tenuis	CK-6-1	<0,01	0.47	0.08	2.9	3	1.9	<0,1	14	<0,01	0.5	<0,1	0.5	<0,1	1660	0.06	<0,02	<0,02	<1	36.66	0.004	<0,5	<0,5	2.44	19.6	<0,001	39	<0,01	0.648	0.07	<0,1	0.1	0.03	0.23	<5	<0,1	0.07	<0,1	<0,02	<0,1	<0,02	<0,02	<0,1	<0,1	<0,05	<0,1	0.03	<0,1	<0,02
Mellita tenuis	CK-6-2	0.01	0.37	0.07	2.8	3	2	0.1	15	<0,01	0.8	<0,1	<0,2	<0,1	1828.7	0.11	<0,02	<0,02	<1	36.98	0.004	<0,5	<0,5	2.48	21.6	<0,001	30	<0,01	0.844	0.09	<0,1	0.1	0.04	0.22	<5	<0,1	0.1	<0,1	<0,02	<0,1	<0,02	<0,02	<0,1	<0,1	<0,05	<0,1	0.03	<0,1	<0,02
Mellita tenuis	CK-6-3	<0,01	1.84	0.09	3.7	8	2.2	<0,1	14	<0,01	0.6	<0,1	0.2	<0,1	1632.8	0.1	<0,02	<0,02	<1	35.35	0.003	<0,5	<0,5	2.37	17.9	<0,001	42	<0,01	1.089	0.1	<0,1	<0,1	0.04	0.23	<5	<0,1	0.06	<0,1	<0,02	<0,1	<0,02	<0,02	<0,1	<0,1	<0,05	<0,1	0.03	<0,1	<0,02
Clypeaster subdepressus	CB-4-1	<0,01	0.23	0.05	1.5	3	<0,1	0.3	368	0.01	8.3	<0,1	1	<0,1	1607.7	0.09	<0,02	<0,02	<1	31.13	0.013	<0,5	<0,5	2.48	13.3	<0,001	40	<0,01	0.543	0.01	<0,1	<0,1	<0,02	0.28	<5	0.7	0.14	<0,1	<0,02	<0,1	<0,02	<0,02	<0,1	<0,1	<0,05	0.1	0.04	<0,1	<0,02
Clypeaster subdepressus	CB-4-2	0.01	0.33	0.05	3.5	3	<0,1	0.4	135	0.02	8.4	<0,1	0.9	<0,1	1780	0.06	<0,02	<0,02	<1	31.96	0.002	<0,5	<0,5	2.38	8.2	<0,001	37	0.01	0.56	0.01	<0,1	<0,1	<0,02	0.26	<5	0.6	0.15	<0,1	<0,02	<0,1	<0,02	<0,02	<0,1	<0,1	<0,05	0.1	0.03	<0,1	<0,02
Leodia sexiesperforata	CB-4-3	0.02	0.57	0.08	5.2	<2	<0,1	0.3	52	0.02	8.4	<0,1	1	<0,1	1586.5	0.05	<0,02	<0,02	<1	30.73	0.001	<0,5	<0,5	2.73	5.6	<0,001	44	0.02	0.498	0.01	<0,1	<0,1	<0,02	0.27	<5	0.6	0.13	<0,1	<0,02	0.1	<0,02	<0,02	<0,1	<0,1	<0,05	0.2	0.03	<0,1	<0,02
Mellita tenuis	CB-5-N-001	0.01	0.3	0.09	2.1	2	<0,1	0.3	17	0.01	5.6	<0,1	1.1	<0,1	1468.1	0.03	<0,02	<0,02	<1	27.57	0.001	<0,5	<0,5	2.05	4.4	<0,001	40	<0,01	0.482	0.01	<0,1	<0,1	<0,02	0.23	<5	0.4	0.1	<0,1	<0,02	<0,1	<0,02	<0,02	<0,1	<0,1	<0,05	<0,1	0.02	<0,1	<0,02
Encope michelini	FK-9-6-N-002	0.02	0.44	0.07	2.6	6	<0,1	0.3	14	0.02	5.5	<0,1	0.8	<0,1	1635.5	0.02	<0,02	<0,02	<1	30.9	0.002	<0,5	<0,5	2.4	3.8	<0,001	44	<0,01	0.542	0.01	<0,1	<0,1	<0,02	0.27	<5	0.5	0.12	<0,1	<0,02	<0,1	<0,02	<0,02	<0,1	<0,1	<0,05	0.2	0.01	<0,1	<0,02
Leodia sexiesperforata	CB-4-N-003	0.02	0.83	0.16	3.1	5	<0,1	0.3	54	0.02	6.4	0.1	2	<0,1	1617.1	0.06	<0,02	<0,02	<1	30.54	0.004	<0,5	<0,5	2.72	5.5	<0,001	47	<0,01	0.487	0.01	<0,1	<0,1	<0,02	0.26	<5	0.6	0.13	<0,1	<0,02	<0,1	<0,02	<0,02	<0,1	<0,1	<0,05	<0,1	0.03	<0,1	<0,02
Clypeaster subdepressus	FK-5-1-N-004	0.01	0.41	0.16	2	4	<0,1	0.2	13	<0,01	6.8	<0,1	1	<0,1	1895.4	0.05	<0,02	<0,02	<1	31.38	0.003	<0,5	<0,5	2.36	5.8	<0,001	35	<0,01	0.604	0.01	<0,1	<0,1	<0,02	0.29	<5	0.6	0.13	<0,1	<0,02	<0,1	<0,02	<0,02	<0,1	<0,1	<0,05	<0,1	0.03	<0,1	<0,02
Leodia sexiesperforata	CB-4-N-005	0.02	0.97	0.06	2.6	4	<0,1	0.3	40	0.01	7.4	<0,1	2.2	<0,1	1689.5	0.04	<0,02	<0,02	<1	31.68	0.002	<0,5	<0,5	2.84	6	<0,001	50	<0,01	0.514	0.01	<0,1	<0,1	<0,02	0.27	<5	0.4	0.16	<0,1	<0,02	<0,1	<0,02	<0,02	<0,1	<0,1	<0,05	0.2	0.03	<0,1	<0,02
Clypeaster subdepressus	AP-19-44-N-006	0.01	0.19	0.44	2.2	7	<0,1	0.3	79	0.01	7.1	<0,1	2	<0,1	1628.6	0.1	<0,02	<0,02	<1	29.81	0.005	<0,5	<0,5	2.24	8.8	<0,001	41	<0,01	0.566	0.01	<0,1	<0,1	<0,02	0.27	<5	0.5	0.12	<0,1	<0,02	<0,1	<0,02	<0,02	<0,1	<0,1	<0,05	<0,1	0.04	<0,1	<0,02
Leodia sexiesperforata	CB-4-N-007	0.01	0.29	0.06	1.9	4	<0,1	0.3	56	0.01	6.9	<0,1	2.5	<0,1	1605.7	0.03	<0,02	<0,02	<1	30.78	0.002	<0,5	<0,5	2.6	5.8	<0,001	51	<0,01	0.547	0.01	<0,1	<0,1	<0,02	0.25	<5	0.5	0.11	<0,1	<0,02	<0,1	<0,02	<0,02	<0,1	<0,1	<0,05	<0,1	0.02	<0,1	<0,02
Leodia sexiesperforata	CB-4-N-008	0.01	0.33	0.05	1.6	4	<0,1	0.3	62	0.01	7.6	<0,1	3.9	<0,1	1641.9	0.04	<0,02	<0,02	<1	31.47	0.003	<0,5	<0,5	2.73	6.1	<0,001	51	<0,01	0.517	0.01	<0,1	<0,1	<0,02	0.26	<5	0.5	0.14	<0,1	<0,02	<0,1	<0,02	<0,02	<0,1	<0,1	<0,05	0.1	0.04	<0,1	<0,02
Encope michelini	ST-1-3-N-009	<0,01	0.26	0.12	1.6	4	<0,1	0.3	93	0.01	7.8	0.1	0.9	<0,1	1571.3	0.05	<0,02	<0,02	<1	32.15	0.004	<0,5	<0,5	2.28	12.7	<0,001	44	<0,01	0.535	0.01	<0,1	<0,1	<0,02	0.27	<5	0.6	0.14	<0,1	<0,02	<0,1	<0,02	<0,02	<0,1	<0,1	<0,05	<0,1	0.03	<0,1	<0,02
Encope michelini	ST-1-3-N-010	0.01	0.27	0.11	3.8	2	<0,1	0.3	48	0.01	8	<0,1	1	<0,1	1617.4	0.03	<0,02	<0,02	<1	32.51	0.006	<0,5	<0,5	2.38	8	<0,001	45	<0,01	0.511	0.01	<0,1	<0,1	<0,02	0.27	<5	0.5	0.12	<0,1	<0,02	<0,1	<0,02	<0,02	<0,1	<0,1	<0,05	<0,1	0.01	<0,1	<0,02
Mellita tenuis	AP-17-9-N-011	0.01	0.25	0.07	1.6	4	<0,1	0.3	50	0.01	8.4	<0,1	1	<0,1	1594.2	0.04	<0,02	<0,02	<1	31.58	0.005	<0,5	<0,5	2.48	5.8	<0,001	48	<0,01	0.595	0.01	<0,1	<0,1	<0,02	0.28	<5	0.6	0.14	<0,1	<0,02	<0,1	<0,02	<0,02	<0,1	<0,1	<0,05	<0,1	0.02	<0,1	<0,02
Mellita tenuis	AP-17-13-N-012	0.01	0.32	0.08	3.5	3	<0,1	0.3	40	0.01	7.9	<0,1	0.9	<0,1	1691.7	0.01	<0,02	<0,02	<1	31.9	0.008	<0,5	<0,5	2.33	6.6	<0,001	37	<0,01	0.527	0.01	<0,1	<0,1	<0,02	0.25	<5	0.5	0.14	<0,1	<0,02	<0,1	<0,02	<0,02	<0,1	<0,1	<0,05	<0,1	0.02	<0,1	<0,02
Mellita tenuis	CK-2-1-N-013	0.01	0.32	0.09	3.6	3	<0,1	0.3	34	0.02	7.5	<0,1	0.9	<0,1	1654.5	0.01	<0,02	<0,02	<1	31.22	0.015	<0,5	<0,5	2.23	6.1	<0,001	38	<0,01	0.525	<0,01	<0,1	<0,1	<0,02	0.25	<5	0.5	0.15	<0,1	<0,02	<0,1	<0,02	<0,02	<0,1	<0,1	<0,05	<0,1	0.02	<0,1	<0,02
Clypeaster subdepressus	CK-2-6-N-014	0.01	0.26	0.04	2.2	<2	<0,1	0.3	190	0.02	8.7	<0,1	1	<0,1	1672.5	0.05	<0,02	<0,02	<1	31.36	0.002	<0,5	<0,5	2.26	8.6	<0,001	28	<0,01	0.577	<0,01	<0,1	<0,1	<0,02	0.26	<5	0.6	0.15	<0,1	<0,02	0.1	<0,02	<0,02	<0,1	<0,1	<0,05	<0,1	0.02	<0,1	<0,02
[truncated: 5 more columns]
