# Supplementary material for: Geochemical signatures and nanomechanical properties of echinoid tests from nearshore habitats of Florida: environmental and physiological controls on echinoid biomineralization
Source: PeerJ. 2025 Jan 24;13:e18688. doi: 10.7717/peerj.18688 (PMC11771306; doi:10.7717/peerj.18688)
Supplement: Supplemental Information 4 [file peerj-13-18688-s004.csv]

Supplemental data s4. Gorzelak et al. 2024. Geochemical signatures and nanomechanical properties of echinoid tests from nearshore habitats of Florida: Environmental and physiological controls on echinoid biomineralization. PeerJ. Last updated October 24	2024.
N/A	N/A	N/A	N/A	N/A		mol/mol	gpa	N/A	N/A	N/A	N/A	decimal latitude	decimal longitude	meters	Year AD	numerical month	numerical day	per mile	per mile	per mile	per mile	per mile	per mile	mol/mol
type	zone	taxon	specimen	sample	structure	Mg/Ca	H	SpecID	Region	Station	Basin	Latitude	Longitude	Depth	Year	Month	Day	sal_mean	sal_med	sal_q25	sal_q75	sal_min	sal_max	MgCa
stereom type 1 (outer imperforate)	outer	Leodia sexiesperforata	specimen 1	1	tubercle 1	0.224	4.53	fk-17.9	Florida Keys	17	Atlantic	24.81612	-80.73525	6.1	2021	1	23	33.71607692	36.295	35.765	36.765	1.365	38.1	170.06
stereom type 1 (outer imperforate)	outer	Leodia sexiesperforata	specimen 1	2	tubercle 2	0.233	4.63	fk-17.9	Florida Keys	17	Atlantic	24.81612	-80.73525	6.1	2021	1	23	33.71607692	36.295	35.765	36.765	1.365	38.1	170.06
stereom type 1 (outer imperforate)	outer	Leodia sexiesperforata	specimen 1	3	tubercle 3	0.192	4.49	fk-17.9	Florida Keys	17	Atlantic	24.81612	-80.73525	6.1	2021	1	23	33.71607692	36.295	35.765	36.765	1.365	38.1	170.06
stereom type 2 (inner thin galleried)	inner	Leodia sexiesperforata	specimen 1	4	galleried 1	0.2	3.97	fk-17.9	Florida Keys	17	Atlantic	24.81612	-80.73525	6.1	2021	1	23	33.71607692	36.295	35.765	36.765	1.365	38.1	170.06
stereom type 2 (inner thin galleried)	inner	Leodia sexiesperforata	specimen 1	5	galleried 2	0.203	4.22	fk-17.9	Florida Keys	17	Atlantic	24.81612	-80.73525	6.1	2021	1	23	33.71607692	36.295	35.765	36.765	1.365	38.1	170.06
stereom type 2 (inner thin galleried)	inner	Leodia sexiesperforata	specimen 1	6	galleried 3	0.205	4.43	fk-17.9	Florida Keys	17	Atlantic	24.81612	-80.73525	6.1	2021	1	23	33.71607692	36.295	35.765	36.765	1.365	38.1	170.06
stereom type 3 (inner coarse labirynthic)	inner	Leodia sexiesperforata	specimen 1	7	labirynthic 1	0.176	3.72	fk-17.9	Florida Keys	17	Atlantic	24.81612	-80.73525	6.1	2021	1	23	33.71607692	36.295	35.765	36.765	1.365	38.1	170.06
stereom type 3 (inner coarse labirynthic)	inner	Leodia sexiesperforata	specimen 1	8	labirynthic 2	0.176	3.82	fk-17.9	Florida Keys	17	Atlantic	24.81612	-80.73525	6.1	2021	1	23	33.71607692	36.295	35.765	36.765	1.365	38.1	170.06
stereom type 3 (inner coarse labirynthic)	inner	Leodia sexiesperforata	specimen 1	9	labirynthic 3	0.188	3.84	fk-17.9	Florida Keys	17	Atlantic	24.81612	-80.73525	6.1	2021	1	23	33.71607692	36.295	35.765	36.765	1.365	38.1	170.06
stereom type 1 (outer imperforate)	outer	Leodia sexiesperforata	specimen 2	10	tubercle 1	0.203	4.56	fk-3.1	Florida Keys	3	Atlantic	24.78605	-80.88287	1.8	2020	8	26	33.51530769	36.31	34.9	36.8	1.54	38.4	176.242
stereom type 1 (outer imperforate)	outer	Leodia sexiesperforata	specimen 2	11	tubercle 2	0.193	4.28	fk-3.1	Florida Keys	3	Atlantic	24.78605	-80.88287	1.8	2020	8	26	33.51530769	36.31	34.9	36.8	1.54	38.4	176.242
stereom type 1 (outer imperforate)	outer	Leodia sexiesperforata	specimen 2	12	tubercle 3	0.196	4.22	fk-3.1	Florida Keys	3	Atlantic	24.78605	-80.88287	1.8	2020	8	26	33.51530769	36.31	34.9	36.8	1.54	38.4	176.242
stereom type 2 (inner thin galleried)	inner	Leodia sexiesperforata	specimen 2	13	galleried 1	0.175	3.84	fk-3.1	Florida Keys	3	Atlantic	24.78605	-80.88287	1.8	2020	8	26	33.51530769	36.31	34.9	36.8	1.54	38.4	176.242
stereom type 2 (inner thin galleried)	inner	Leodia sexiesperforata	specimen 2	14	galleried 2	0.186	4.07	fk-3.1	Florida Keys	3	Atlantic	24.78605	-80.88287	1.8	2020	8	26	33.51530769	36.31	34.9	36.8	1.54	38.4	176.242
stereom type 2 (inner thin galleried)	inner	Leodia sexiesperforata	specimen 2	15	galleried 3	0.19	4.32	fk-3.1	Florida Keys	3	Atlantic	24.78605	-80.88287	1.8	2020	8	26	33.51530769	36.31	34.9	36.8	1.54	38.4	176.242
stereom type 3 (inner coarse labirynthic)	inner	Leodia sexiesperforata	specimen 2	16	labirynthic 1	0.19	3.93	fk-3.1	Florida Keys	3	Atlantic	24.78605	-80.88287	1.8	2020	8	26	33.51530769	36.31	34.9	36.8	1.54	38.4	176.242
stereom type 3 (inner coarse labirynthic)	inner	Leodia sexiesperforata	specimen 2	17	labirynthic 2	0.191	4.3	fk-3.1	Florida Keys	3	Atlantic	24.78605	-80.88287	1.8	2020	8	26	33.51530769	36.31	34.9	36.8	1.54	38.4	176.242
stereom type 3 (inner coarse labirynthic)	inner	Leodia sexiesperforata	specimen 2	18	labirynthic 3	0.191	4.3	fk-3.1	Florida Keys	3	Atlantic	24.78605	-80.88287	1.8	2020	8	26	33.51530769	36.31	34.9	36.8	1.54	38.4	176.242
stereom type 1 (outer imperforate)	outer	Encope michelini	specimen 3	19	tubercle 1	0.184	4.5	fk-9.1	Florida Keys	9	Atlantic	24.74689	-80.79453	8.2	2020	8	28	33.195	36.1375	35.8	36.3	0.395	36.84	138.532
stereom type 1 (outer imperforate)	outer	Encope michelini	specimen 3	20	tubercle 2	0.17	4.24	fk-9.1	Florida Keys	9	Atlantic	24.74689	-80.79453	8.2	2020	8	28	33.195	36.1375	35.8	36.3	0.395	36.84	138.532
stereom type 1 (outer imperforate)	outer	Encope michelini	specimen 3	21	tubercle 3	0.191	4.77	fk-9.1	Florida Keys	9	Atlantic	24.74689	-80.79453	8.2	2020	8	28	33.195	36.1375	35.8	36.3	0.395	36.84	138.532
stereom type 2 (inner thin galleried)	inner	Encope michelini	specimen 3	22	galleried 1	0.153	3.92	fk-9.1	Florida Keys	9	Atlantic	24.74689	-80.79453	8.2	2020	8	28	33.195	36.1375	35.8	36.3	0.395	36.84	138.532
stereom type 2 (inner thin galleried)	inner	Encope michelini	specimen 3	23	galleried 2	0.158	3.87	fk-9.1	Florida Keys	9	Atlantic	24.74689	-80.79453	8.2	2020	8	28	33.195	36.1375	35.8	36.3	0.395	36.84	138.532
stereom type 2 (inner thin galleried)	inner	Encope michelini	specimen 3	24	galleried 3	0.161	3.99	fk-9.1	Florida Keys	9	Atlantic	24.74689	-80.79453	8.2	2020	8	28	33.195	36.1375	35.8	36.3	0.395	36.84	138.532
stereom type 3 (inner coarse labirynthic)	inner	Encope michelini	specimen 3	25	labirynthic 1	0.157	4.05	fk-9.1	Florida Keys	9	Atlantic	24.74689	-80.79453	8.2	2020	8	28	33.195	36.1375	35.8	36.3	0.395	36.84	138.532
stereom type 3 (inner coarse labirynthic)	inner	Encope michelini	specimen 3	26	labirynthic 2	0.158	3.92	fk-9.1	Florida Keys	9	Atlantic	24.74689	-80.79453	8.2	2020	8	28	33.195	36.1375	35.8	36.3	0.395	36.84	138.532
stereom type 3 (inner coarse labirynthic)	inner	Encope michelini	specimen 3	27	labirynthic 3	0.151	3.52	fk-9.1	Florida Keys	9	Atlantic	24.74689	-80.79453	8.2	2020	8	28	33.195	36.1375	35.8	36.3	0.395	36.84	138.532
stereom type 1 (outer imperforate)	outer	Encope michelini	specimen 4	28	tubercle 1	0.195	4.81	ap-8.7	Northern Gulf	8	Gulf of Mexico	29.8427	-84.27122	11	2019	8	14	30.69084249	31	28.9	32.7	23.5	37.2	135.494
stereom type 1 (outer imperforate)	outer	Encope michelini	specimen 4	29	tubercle 2	0.185	4.6	ap-8.7	Northern Gulf	8	Gulf of Mexico	29.8427	-84.27122	11	2019	8	14	30.69084249	31	28.9	32.7	23.5	37.2	135.494
stereom type 1 (outer imperforate)	outer	Encope michelini	specimen 4	30	tubercle 3	0.17	4.55	ap-8.7	Northern Gulf	8	Gulf of Mexico	29.8427	-84.27122	11	2019	8	14	30.69084249	31	28.9	32.7	23.5	37.2	135.494
stereom type 2 (inner thin galleried)	inner	Encope michelini	specimen 4	31	galleried 1	0.14	3.7	ap-8.7	Northern Gulf	8	Gulf of Mexico	29.8427	-84.27122	11	2019	8	14	30.69084249	31	28.9	32.7	23.5	37.2	135.494
stereom type 2 (inner thin galleried)	inner	Encope michelini	specimen 4	32	galleried 2	0.144	4.01	ap-8.7	Northern Gulf	8	Gulf of Mexico	29.8427	-84.27122	11	2019	8	14	30.69084249	31	28.9	32.7	23.5	37.2	135.494
stereom type 2 (inner thin galleried)	inner	Encope michelini	specimen 4	33	galleried 3	0.152	4.08	ap-8.7	Northern Gulf	8	Gulf of Mexico	29.8427	-84.27122	11	2019	8	14	30.69084249	31	28.9	32.7	23.5	37.2	135.494
stereom type 3 (inner coarse labirynthic)	inner	Encope michelini	specimen 4	34	labirynthic 1	0.145	4.37	ap-8.7	Northern Gulf	8	Gulf of Mexico	29.8427	-84.27122	11	2019	8	14	30.69084249	31	28.9	32.7	23.5	37.2	135.494
stereom type 3 (inner coarse labirynthic)	inner	Encope michelini	specimen 4	35	labirynthic 2	0.135	3.61	ap-8.7	Northern Gulf	8	Gulf of Mexico	29.8427	-84.27122	11	2019	8	14	30.69084249	31	28.9	32.7	23.5	37.2	135.494
stereom type 3 (inner coarse labirynthic)	inner	Encope michelini	specimen 4	36	labirynthic 3	0.136	4	ap-8.7	Northern Gulf	8	Gulf of Mexico	29.8427	-84.27122	11	2019	8	14	30.69084249	31	28.9	32.7	23.5	37.2	135.494
