# Supplementary material for: Geochemical signatures and nanomechanical properties of echinoid tests from nearshore habitats of Florida: environmental and physiological controls on echinoid biomineralization
Source: PeerJ. 2025 Jan 24;13:e18688. doi: 10.7717/peerj.18688 (PMC11771306; doi:10.7717/peerj.18688)
Supplement: Supplemental Information 7 — From NOAA: https://gnome.orr.noaa.gov/goods/tools/GSHHS/coast_subset. [file peerj-13-18688-s007.csv]

Supplemental data s7. Gorzelak et al. 2024. Geochemical signatures and nanomechanical properties of echinoid tests from nearshore habitats of Florida: Environmental and physiological controls on echinoid biomineralization. PeerJ. Last updated October 24	2024.
Map Bounds,-88,-88,-79,-79,"2,""1"",1121",-81.458735,-81.459028,-81.486667,-81.49225,-81.49925,-81.52325,-81.54375,-81.492194,-81.470528,-81.44675,-81.443472,-81.482194,-81.469722,-81.433472,-81.419806,-81.405111,-81.407583,-81.459361,-81.448389,-81.483222,-81.470056,-81.489,-81.5115,-81.500833,-81.488139,-81.463306,-81.457028,-81.426778,-81.442694,-81.436139,-81.464944,-81.431389,-81.409194,-81.…
,-80.963611,-80.986944,-80.981667,-81.03,-81.069444,-81.075,-81.095278,-81.099444,-80.986944,-80.958611,-80.959444,-80.923611,-80.908889,-80.83,-80.792778,-80.753333,-80.753056,"298,""2"",46",-81.525,-81.531389,-81.608056,-81.600833,-81.655,-81.648056,-81.615278,-81.660833,-81.615833,-81.658333,-81.599722,-81.563333,-81.545833,-81.571667,-81.584722,-81.517222,-81.548056,-81.622778,-81.608889,-81.…
	24	31	31	24		31	30.99775	30.984306	30.994528	30.972611	30.993389	30.986194	30.958361	30.972722	30.966778	30.947389	30.909583	30.905222	30.936583	30.975528	30.976722	30.899417	30.776528	30.717722	30.734194	30.77775	30.797389	30.723444	30.711972	30.719917	30.689528	30.7065	30.701556	30.601417	30.516111	30.528444	30.486111	30.480833	30.425611	30.419694	30.440639	30.445389	30.404083	30.396528	30.39625	30.294389	29.914194	29.954194	29.829167
[truncated: 2,858 more columns]
